# Supplementary material for: Polyphenols Epigallocatechin Gallate and Resveratrol, and Polyphenol-Functionalized Nanoparticles Prevent Enterovirus Infection through Clustering and Stabilization of the Viruses
Source: Pharmaceutics. 2021 Jul 31;13(8):1182. doi: 10.3390/pharmaceutics13081182 (PMC8398301; doi:10.3390/pharmaceutics13081182)
Supplement: Supplementary file 1 [file pharmaceutics-13-01182-s001.zip]

Archive with 1 entries (1 files):
- pharmaceutics-1299462-supplementary.pdf
